# Supplementary material for: Host tp53 mutation induces gut dysbiosis eliciting inflammation through disturbed sialic acid metabolism
Source: Microbiome. 2022 Jan 6;10:3. doi: 10.1186/s40168-021-01191-x (PMC8733924; doi:10.1186/s40168-021-01191-x)
Supplement: Supplementary file 3 — Additional file 2. Lists of differentially expressed genes (DEGs) of the gastrointestinal tracts (GITs) from WT vs. tp53 mutants or CR vs. GF conditions at 7 dpf. [file 40168_2021_1191_MOESM3_ESM.xlsx]

## Sheet: Left_Up
No.	Gene symbol	Ensembl ID	P53_CR_vs_WT_CR	FDR	P Value	Note
1	acp2	ENSDARG00000007244	1.33062	8.12686e-21	1.1226e-23
2	ldha	ENSDARG00000101251	1.22217	1.26955e-16	2.80589e-19
3	mep1b	ENSDARG00000037533	1.25603	2.87448e-16	7.14717e-19
4	scin	ENSDARG00000010728	1.44966	5.37538e-15	1.73256e-17
5	slc13a1	ENSDARG00000045638	1.1487	4.42192e-14	1.70329e-16
6	chia.3	ENSDARG00000009612	1.25484	6.44269e-14	2.55121e-16
7	eci2	ENSDARG00000102412	1.044	1.75746e-13	7.44483e-16
8	htatip2	ENSDARG00000028386	1.15998	3.68197e-13	1.76317e-15
9	scarb1	ENSDARG00000101557	1.39339	3.7275e-13	1.8193e-15
10	cyp2aa2	ENSDARG00000104811	1.24641	5.33915e-13	2.80257e-15
11	acads	ENSDARG00000030781	1.61779	1.13281e-12	6.25921e-15
12	acadm	ENSDARG00000038900	1.00682	5.27478e-12	3.30311e-14
13	allc	ENSDARG00000042562	1.30172	1.41696e-11	9.26461e-14
14	hadhb	ENSDARG00000102055	1.09858	6.66776e-11	4.78944e-13
15	si:ch211-22k7.9	ENSDARG00000087788	1.0547	1.40169e-10	1.09719e-12
16	oaz2a	ENSDARG00000045929	1.02324	7.36e-10	6.71001e-12
17	zgc:153151	ENSDARG00000069563	1.19041	9.32283e-10	8.6712e-12
18	zgc:194887	ENSDARG00000098586	1.07713	2.01401e-09	2.02162e-11
19	ormdl3	ENSDARG00000025555	1.20087	5.94997e-09	6.46557e-11
20	gsta.2	ENSDARG00000039832	1.20115	7.00262e-09	7.86738e-11
21	mtmr12	ENSDARG00000059817	1.00155	7.14169e-09	8.0894e-11
22	zgc:112255	ENSDARG00000071211	1.17346	4.23971e-08	5.51069e-10
23	aida	ENSDARG00000014532	1.18184	9.67493e-08	1.30971e-09
24	capgb	ENSDARG00000099672	1.12904	1.18234e-07	1.62233e-09
25	si:dkey-246g23.4	ENSDARG00000013775	1.02362	2.42752e-07	3.51802e-09
26	zgc:162608	ENSDARG00000069375	1.1038	2.72904e-07	4.02106e-09
27	si:dkey-151p11.2	ENSDARG00000102807	2.84841	1.01966e-06	1.71029e-08
28	zgc:136333	ENSDARG00000088013	1.03513	1.07637e-06	1.84368e-08
29	isg15	ENSDARG00000086374	1.82438	5.73837e-06	1.13087e-07
30	sox3	ENSDARG00000053569	2.61999	1.31374e-05	2.86727e-07
31	ifit8	ENSDARG00000057173	6.96649	1.64243e-05	3.66025e-07
32	elovl8b	ENSDARG00000057365	1.01195	1.79255e-05	4.04434e-07
33	bnip4	ENSDARG00000022832	1.18344	6.25004e-05	1.72669e-06
34	enpp6	ENSDARG00000040469	1.1372	7.29814e-05	2.06329e-06
35	ptpn4b	ENSDARG00000000183	1.14013	9.71043e-05	2.87048e-06
36	miox	ENSDARG00000002764	1.13488	0.00046093	1.70636e-05
37	slc26a6l	ENSDARG00000054127	2.69716	0.000612028	2.39536e-05
38	syce2	ENSDARG00000103187	1.45016	0.00130404	5.93239e-05
39	syt5b	ENSDARG00000011640	2.63654	0.00150184	6.98789e-05
40	ppm1h	ENSDARG00000063684	1.00278	0.00153816	7.22405e-05
41	mfsd4b	ENSDARG00000079571	2.90123	0.00177853	8.65961e-05
42	serpinf1	ENSDARG00000069048	1.32334	0.00178087	8.69198e-05
43	rgs7a	ENSDARG00000016584	1.02796	0.0029484	0.000161824
44	slc2a5	ENSDARG00000077875	1.02562	0.00305414	0.000169315
45	spice1	ENSDARG00000004647	1.02235	0.00363752	0.000212041
46	ankrd49	ENSDARG00000023508	2.05255	0.00370322	0.000217917
47	ogg1	ENSDARG00000060002	1.08435	0.00461137	0.000284075
48	ccdc34	ENSDARG00000098911	1.11915	0.00519383	0.000329068
49	slc34a2aas	-	1.72914	0.00588131	0.000387249	ZFIN ID : ZDB-GENE-081028-75
50	slc5a2	ENSDARG00000100919	1.04603	0.0063775	0.000429317
51	terb2	ENSDARG00000039477	1.20027	0.00712789	0.000490333
52	gsdf	ENSDARG00000075301	1.61226	0.00771471	0.000539227
53	pimr109	ENSDARG00000069281	1.72968	0.00774457	0.00054274
54	fzd3a	ENSDARG00000021664	2.41083	0.00874115	0.000635925
55	phf19	ENSDARG00000078050	1.33101	0.0105803	0.000803557
56	saxo2	ENSDARG00000006474	1.52166	0.0109769	0.000845073
57	roraa	ENSDARG00000031768	1.17422	0.011131	0.000857967
58	zgc:173619	-	1.22435	0.011968	0.000942317	ZFIN ID : ZDB-GENE-071004-58
59	pheta2	ENSDARG00000110325	1.38565	0.0120081	0.000946579
60	zgc:174696	ENSDARG00000110658	1.57194	0.0129492	0.00103841
61	zgc:92873	ENSDARG00000102060	1.22588	0.0130112	0.00104722
62	slco4a1	ENSDARG00000075948	1.50736	0.0148621	0.00126796
63	stmn1a	ENSDARG00000004169	1.60904	0.0158585	0.00137423
64	smyd1b	ENSDARG00000091253	1.75209	0.0184233	0.00165579
65	ccl38.6	ENSDARG00000041923	1.24636	0.0196497	0.00179506
66	ttll1	ENSDARG00000090778	1.62412	0.0201783	0.00186006
67	slmapb	ENSDARG00000020764	1.4951	0.0207083	0.00192418
68	dnal1	ENSDARG00000034042	1.53433	0.0227995	0.0022092
69	ftr50	-	1.35121	0.0238336	0.00234225	ZIFN ID : ZDB-GENE-080215-17
70	krt96	ENSDARG00000095147	1.89572	0.0239872	0.00236581
71	hbl4	ENSDARG00000054202	1.22006	0.0270346	0.00278804
72	tinf2	ENSDARG00000054473	1.03148	0.0277797	0.00290358
73	klf11b	ENSDARG00000013794	1.26259	0.0279541	0.0029321
74	tlcd1	ENSDARG00000002391	1.18245	0.0347763	0.00384458
75	adal	ENSDARG00000012986	1.05068	0.0406805	0.00465001
76	grm1b	ENSDARG00000098320	1.20991	0.0432917	0.005099
77	pqbp1	ENSDARG00000029724	1.01583	0.0442228	0.0052331
78	zgc:113294	ENSDARG00000032285	1.05509	0.0450566	0.00538642
79	kdelc1	ENSDARG00000031971	1.25614	0.0473014	0.00572373

## Sheet: Left_Down
No.	Gene symbol	Ensembl ID	P53_CR_vs_WT_CR	FDR	P Value	Note
1	phgdh	ENSDARG00000001873	-3.26962	3.94191e-17	7.62317e-20
2	rasd1	ENSDARG00000019274	-2.14555	7.25094e-16	2.00321e-18
3	paics	ENSDARG00000033539	-2.04975	3.79859e-15	1.15437e-17
4	lama5	ENSDARG00000058543	-1.1065	1.41147e-14	5.06927e-17
5	gm2a	ENSDARG00000088439	-1.19279	4.42192e-14	1.71029e-16
6	cyp2aa4	ENSDARG00000098803	-4.13702	1.1665e-13	4.83402e-16
7	penkb	ENSDARG00000036045	-1.13804	3.94906e-13	1.9638e-15
8	mthfd1l	ENSDARG00000042221	-3.24232	5.91055e-13	3.15694e-15
9	adgrv1	ENSDARG00000021137	-1.46669	1.07668e-12	5.84992e-15
10	plbd1	ENSDARG00000063313	-1.02258	1.60796e-12	9.32882e-15
11	wls	ENSDARG00000009534	-1.15433	6.95462e-12	4.41909e-14
12	zgc:174917	ENSDARG00000073820	-1.59746	2.51259e-11	1.73537e-13
13	zgc:114181	ENSDARG00000069583	-5.52352	1.07646e-10	8.02962e-13
14	slc51a	ENSDARG00000045306	-1.0137	1.97919e-10	1.60391e-12
15	zgc:85866	ENSDARG00000023062	-1.49035	4.00741e-10	3.50589e-12
16	sox4b	ENSDARG00000098834	-1.65211	1.06469e-09	1.0295e-11
17	gadd45bb	ENSDARG00000013576	-1.28996	1.62803e-09	1.61919e-11
18	phospho1	ENSDARG00000008403	-3.24271	2.95361e-09	3.05369e-11
19	oaz1a	ENSDARG00000071403	-1.15037	5.5611e-09	5.94058e-11
20	saga	ENSDARG00000012610	-1.16199	7.21659e-09	8.2407e-11
21	ppil1	ENSDARG00000015422	-1.07822	1.00792e-08	1.18808e-10
22	zgc:158316	ENSDARG00000101696	-1.359	1.46302e-08	1.80537e-10
23	slc38a4	ENSDARG00000018149	-1.08445	4.12727e-08	5.28309e-10
24	hmox1a	ENSDARG00000027529	-1.14969	1.40735e-07	1.96996e-09
25	zgc:152938	ENSDARG00000102586	-1.32759	1.8859e-07	2.67454e-09
26	arv1	ENSDARG00000074757	-1.22874	3.40875e-07	5.17952e-09
27	rangap1b	ENSDARG00000056059	-1.67581	4.3334e-07	6.78404e-09
28	zgc:193726	ENSDARG00000104301	-1.20408	5.88465e-07	9.42932e-09
29	myo7aa	ENSDARG00000099871	-1.46368	2.35952e-06	4.30228e-08
30	tmem173	ENSDARG00000091058	-2.14703	2.64014e-06	4.8869e-08
31	psat1	ENSDARG00000016733	-1.98319	7.55164e-06	1.53689e-07
32	ptgs2b	ENSDARG00000010276	-1.08513	7.97016e-06	1.64505e-07
33	scpp9	ENSDARG00000087178	-1.72783	7.97016e-06	1.65143e-07
34	fam69aa	ENSDARG00000062955	-1.00149	8.26296e-06	1.71971e-07
35	epb41b	ENSDARG00000029019	-1.39849	1.25527e-05	2.72197e-07
36	zbtb16a	ENSDARG00000007184	-1.07664	2.49527e-05	5.92854e-07
37	ela3l	ENSDARG00000007276	-1.15543	3.27011e-05	8.01157e-07
38	si:dkey-33c12.3	ENSDARG00000057881	-1.12275	3.45738e-05	8.56465e-07
39	pfkfb2a	ENSDARG00000023840	-1.152	3.73484e-05	9.41298e-07
40	loxl3b	ENSDARG00000039563	-1.01703	3.81744e-05	9.70267e-07
41	sncgb	ENSDARG00000109715	-1.34981	4.46909e-05	1.17293e-06
42	ptp4a3	ENSDARG00000039997	-1.23897	4.88001e-05	1.29427e-06
43	tspan5a	ENSDARG00000086033	-1.72811	5.18449e-05	1.39889e-06
44	hist2h2l	ENSDARG00000068996	-1.03732	6.44764e-05	1.79315e-06
45	ltb4r2a	ENSDARG00000088615	-1.08855	8.4387e-05	2.46346e-06
46	slc2a3a	ENSDARG00000013295	-1.19506	0.000103636	3.0731e-06
47	slc25a38b	ENSDARG00000074533	-1.31131	0.000142733	4.4033e-06
48	sult3st4	ENSDARG00000040781	-2.21508	0.000171287	5.39463e-06
49	lipg	ENSDARG00000031044	-1.62545	0.000176327	5.56958e-06
50	acsl4b	ENSDARG00000010752	-1.07789	0.000188881	6.05311e-06
51	si:ch211-212o1.2	ENSDARG00000011498	-1.2959	0.000277676	9.51244e-06
52	mtbl	ENSDARG00000102051	-1.32817	0.000284529	9.79959e-06
53	si:dkey-24p1.1	ENSDARG00000039096	-1.2999	0.000330421	1.15932e-05
54	kcnk5b	ENSDARG00000012390	-1.15284	0.000415736	1.49311e-05
55	cdc42ep2	ENSDARG00000053959	-1.02812	0.000431668	1.56623e-05
56	hist1h4l	ENSDARG00000115281	-1.37138	0.000484692	1.80326e-05
57	anxa1c	ENSDARG00000104359	-1.4494	0.000644957	2.55987e-05
58	thfp5	ENSDARG00000116837	-1.51213	0.00072938	2.96883e-05
59	spef2	ENSDARG00000098330	-1.94164	0.00076428	3.13201e-05
60	mycbp	ENSDARG00000091001	-1.04746	0.000783665	3.24031e-05
61	hey1	ENSDARG00000070538	-1.18162	0.000990127	4.25812e-05
62	gsk3bb	ENSDARG00000052468	-1.76237	0.00128437	5.83104e-05
63	cthl	ENSDARG00000032206	-1.37642	0.00184208	9.09251e-05
64	atp2b1b	ENSDARG00000007788	-1.82582	0.00195551	9.81448e-05
65	pcolce2b	ENSDARG00000055575	-2.16863	0.00206698	0.00010412
66	rarres3	ENSDARG00000093006	-1.17276	0.00213056	0.000107911
67	si:ch211-243g18.2	ENSDARG00000044261	-2.25588	0.00219253	0.000112867
68	hsc70	ENSDARG00000012381	-1.09783	0.00223175	0.000116325
69	irg1l	ENSDARG00000062788	-1.65758	0.0022742	0.000118747
70	ppp1r1c	ENSDARG00000038941	-1.62074	0.00238381	0.000126007
71	rnasekb	ENSDARG00000104458	-1.37758	0.00259498	0.000138603
72	id2b	ENSDARG00000029544	-1.21855	0.00267874	0.000143942
73	ncs1a	ENSDARG00000055229	-1.70233	0.00278626	0.000151067
74	acsl3a	ENSDARG00000032079	-1.35766	0.00293161	0.000160633
75	mpx	ENSDARG00000019521	-1.86362	0.00321247	0.000180755
76	si:ch73-52e5.2	ENSDARG00000103914	-1.75567	0.00337344	0.000191366
77	cdh6	ENSDARG00000014522	-1.20947	0.00361481	0.000209386
78	ifi27.8	ENSDARG00000092895	-1.04127	0.00369909	0.000217073
79	adra2a	ENSDARG00000040841	-1.1263	0.00417863	0.000251243
80	zgc:109809	ENSDARG00000043682	-1.71715	0.00442444	0.000269728
81	tbx6	ENSDARG00000011785	-1.1565	0.00455448	0.000279334
82	lama1	ENSDARG00000102277	-2.03724	0.00464763	0.000287187
83	zgc:114046	ENSDARG00000091728	-1.26413	0.005386	0.000346204
84	zgc:162171	ENSDARG00000036499	-1.91504	0.00548002	0.000354869
85	endog	ENSDARG00000058865	-1.07787	0.00572891	0.000376029
86	mpeg1.2	ENSDARG00000043093	-1.69085	0.00613968	0.000408219
87	odam	ENSDARG00000074476	-1.94237	0.00771372	0.000538447
88	rtn4rl2a	ENSDARG00000052012	-1.6844	0.00790279	0.000558195
89	galnt14	ENSDARG00000023448	-1.00291	0.00801224	0.000571091
90	leg1.1	ENSDARG00000090722	-1.2377	0.00815251	0.000585593
91	lss	ENSDARG00000061274	-1.34316	0.00857794	0.000619311
92	znf971	ENSDARG00000105834	-1.33646	0.00976133	0.000726187
93	fgfr1b	ENSDARG00000011190	-1.00678	0.0106147	0.000809372
94	rundc3b	ENSDARG00000009961	-1.76945	0.0106346	0.000812851
95	tipin	ENSDARG00000036136	-1.07267	0.010716	0.000821047
96	wu:fc47e11	-	-1.0809	0.0130753	0.00105479	ZIFN ID : ZDB-GENE-030131-3629
97	onecut1	ENSDARG00000007982	-1.09193	0.0133009	0.00107912
98	kcnh2a	ENSDARG00000029881	-1.54058	0.0139031	0.00115422
99	slc35g2b	ENSDARG00000045447	-1.87257	0.0139031	0.00115461
100	slc47a2.1	ENSDARG00000060051	-1.1061	0.0139139	0.00115793
101	lect2l	ENSDARG00000033227	-1.50129	0.0139657	0.00116521
102	hbae1.1	ENSDARG00000089475	-1.712	0.0141083	0.00118787
103	hist2h3c	ENSDARG00000094154	-1.03956	0.0141083	0.00119009
104	hbae3	ENSDARG00000079305	-1.6298	0.0144769	0.00123048
105	srpx	ENSDARG00000010318	-1.17307	0.0164255	0.00143302
106	ldhbb	ENSDARG00000071076	-1.08564	0.0164255	0.00143547
107	slc4a3	ENSDARG00000104005	-1.04901	0.0171352	0.00151485
108	lck	ENSDARG00000102525	-1.30371	0.0181085	0.00162091
109	arpc5lb	ENSDARG00000035433	-1.17556	0.0182284	0.00163332
110	aurka	ENSDARG00000012485	-1.67057	0.0184233	0.00165546
111	rlbp1a	ENSDARG00000012504	-1.76787	0.0184233	0.00165588
112	itm2cb	ENSDARG00000039650	-1.35502	0.0192527	0.00174991
113	lyz	ENSDARG00000057789	-1.91103	0.0192527	0.00174992
114	tacc3	ENSDARG00000005454	-1.02086	0.020077	0.00184703
115	npas4a	ENSDARG00000055752	-1.02226	0.0206003	0.00190846
116	impdh1a	ENSDARG00000042336	-1.77148	0.0206527	0.00191711
117	cd7al	ENSDARG00000098787	-1.63677	0.0207865	0.00193719
118	si:dkeyp-117h8.4	ENSDARG00000043004	-1.31194	0.0211851	0.00199384
119	tac3a	ENSDARG00000093089	-1.05899	0.0212829	0.00200893
120	zgc:163040	-	-1.06637	0.0225968	0.00217447	ZIFN ID : ZDB-GENE-070424-79
121	cnpy4	ENSDARG00000055797	-1.53098	0.0227995	0.00220918
122	arl5c	ENSDARG00000035719	-1.43759	0.0249467	0.00248112
123	tnfaip2a	ENSDARG00000043416	-1.0638	0.0252163	0.00252883
124	zgc:100868	ENSDARG00000004748	-1.11096	0.0262564	0.00267272
125	camk2n1a	ENSDARG00000025855	-1.12437	0.0268871	0.00276324
126	cep57l1	ENSDARG00000002826	-1.02344	0.0269314	0.00277027
127	slc18a3a	ENSDARG00000006356	-1.42223	0.0273272	0.00284157
128	zgc:112332	ENSDARG00000058966	-1.35253	0.0290622	0.00308312
129	hist1h2a3	ENSDARG00000070280	-1.13631	0.0294459	0.00313197
130	mir10c	ENSDARG00000081638	-1.35067	0.0301009	0.00321826
131	smarcal1	ENSDARG00000102265	-1.05134	0.0319039	0.00346391
132	igf1	ENSDARG00000094132	-1.17299	0.0338443	0.00370247
133	c3b.2	ENSDARG00000001818	-1.051	0.0345995	0.00381075
134	cahz	ENSDARG00000011166	-2.40932	0.03705	0.00414548
135	rbp1.1	ENSDARG00000018077	-1.38844	0.0374376	0.00421298
136	pdgfrl	ENSDARG00000006456	-1.09494	0.0403683	0.00460969
137	si:dkey-103i16.6	ENSDARG00000062893	-1.52858	0.0424202	0.00496934
138	stmn2a	ENSDARG00000033234	-1.60101	0.042993	0.00505194
139	zgc:154164	ENSDARG00000105355	-1.14767	0.0430551	0.00506718
140	ppm1lb	ENSDARG00000089641	-1.17116	0.0443029	0.00524666

## Sheet: Intersect_Up
No.	Gene symbol	Ensembl ID	P53_CR_vs_WT_CR	FDR	P Value	P53_GF_vs_WT_GF	FDR	P Value	Note
1	si:dkey-18p12.4	ENSDARG00000079703	4.07056	9.05315e-56	2.5011e-59	9.27239	3.07515e-120	2.83189e-124
2	zgc:171534	ENSDARG00000105265	5.0396	9.55055e-39	3.51802e-42	4.13566	2.64413e-52	1.46098e-55
3	ubb	ENSDARG00000093313	1.73402	6.47445e-35	2.98114e-38	1.54961	3.5865e-29	5.94503e-32
4	slc45a2	ENSDARG00000002593	3.86079	2.8563e-29	2.36732e-32	3.45362	7.73003e-36	7.8304e-39
5	otofa	ENSDARG00000030832	3.26808	6.02036e-29	5.54412e-32	3.40236	1.41927e-40	1.0456e-43
6	ccdc125	ENSDARG00000056477	1.80266	3.64498e-24	4.36363e-27	2.23638	5.03554e-39	4.6372e-42
7	cyp24a1	ENSDARG00000103277	1.54561	3.73448e-24	4.81469e-27	2.73449	6.43151e-71	1.77682e-74
8	ugt1ab	ENSDARG00000006220	1.95769	6.73265e-20	9.92011e-23	1.82714	6.63846e-19	3.60686e-21
9	cotl1	ENSDARG00000026829	1.44689	7.2975e-19	1.14244e-21	1.72881	6.14779e-28	1.18891e-30
10	st6galnac1.2	ENSDARG00000043816	2.14166	7.44089e-19	1.23341e-21	2.01105	2.52411e-19	1.2552e-21
11	slc40a1	ENSDARG00000000241	1.35896	9.60495e-19	1.68058e-21	1.17494	4.1983e-15	3.44091e-17
12	ifit14	ENSDARG00000071012	3.95237	8.91623e-17	1.88851e-19	2.21451	0.00024545	1.44662e-05
13	angptl4	ENSDARG00000035859	2.58274	2.01828e-16	4.64656e-19	1.69753	6.82817e-08	1.71034e-09
14	ptgr1	ENSDARG00000024877	1.24841	2.81614e-16	6.74275e-19	1.26704	8.55431e-20	3.93881e-22
15	setd3	ENSDARG00000016513	1.26629	4.96628e-16	1.32629e-18	1.2922	1.05026e-17	6.57684e-20
16	apoa4b.2	ENSDARG00000020866	1.19772	3.33723e-15	9.83437e-18	1.95618	1.35963e-39	1.12687e-42
17	casp6l2	ENSDARG00000070368	4.14601	4.59145e-15	1.4376e-17	5.43633	1.69698e-19	7.96996e-22
18	il1rapl1a	ENSDARG00000062045	1.82839	1.18228e-14	4.13728e-17	2.2369	2.91043e-26	7.50455e-29
19	serpinb1l2	ENSDARG00000070396	4.03412	9.74477e-14	3.94852e-16	3.38456	3.43039e-13	3.50652e-15
20	anxa5a	ENSDARG00000026406	2.61134	2.10995e-13	9.13229e-16	1.24177	0.00401495	0.000358331
21	thnsl2	ENSDARG00000032584	1.57279	3.24933e-13	1.49614e-15	1.37033	1.24192e-11	1.6344e-13
22	myo3a	ENSDARG00000010186	3.13168	3.37527e-13	1.58522e-15	2.2616	2.84973e-08	6.42955e-10
23	zgc:92161	ENSDARG00000101749	1.09417	4.37957e-13	2.21822e-15	3.13466	1.62011e-77	2.98391e-81
24	chia.2	ENSDARG00000099185	1.16396	1.25e-12	7.13692e-15	1.76015	2.77047e-28	5.10263e-31
25	ido1	ENSDARG00000033594	1.15192	1.93574e-11	1.30131e-13	2.97893	4.69853e-66	1.73074e-69
26	b3gnt3.3	ENSDARG00000093521	4.01588	1.99004e-11	1.35614e-13	2.59791	4.77694e-08	1.12616e-09
27	pebp1	ENSDARG00000042069	1.37152	4.7377e-11	3.31583e-13	1.9225	1.83101e-22	6.23881e-25
28	elovl2	ENSDARG00000045414	1.56898	1.05025e-10	7.73736e-13	1.19782	7.71597e-07	2.33064e-08
29	si:ch211-195h23.3	ENSDARG00000003244	1.0776	1.24711e-10	9.5322e-13	1.01948	2.55479e-10	4.09368e-12
30	dio1	ENSDARG00000042112	1.02073	1.56108e-10	1.2507e-12	1.29278	2.95508e-17	1.93214e-19
31	rsad2	ENSDARG00000004952	6.82188	3.08789e-10	2.64457e-12	4.09054	0.00052261	3.44108e-05
32	wsb2	ENSDARG00000058608	1.08868	8.0055e-10	7.37223e-12	1.69764	3.69253e-27	8.16103e-30
33	dus3l	ENSDARG00000099528	1.18146	1.04995e-09	1.00557e-11	1.00041	1.17787e-07	3.05885e-09
34	gad2	ENSDARG00000015537	4.09438	1.08153e-09	1.05574e-11	2.51316	4.40221e-08	1.01755e-09
35	zgc:171490	ENSDARG00000071643	1.51751	6.10381e-09	6.74516e-11	1.30865	3.97159e-08	9.10696e-10
36	zgc:194221	ENSDARG00000039687	7.37735	1.01746e-08	1.21806e-10	8.09197	3.15132e-18	1.88632e-20
37	nfe2l1a	ENSDARG00000030616	1.02852	3.34637e-08	4.25268e-10	1.60195	5.72213e-18	3.47786e-20
38	capga	ENSDARG00000035560	2.2767	1.17065e-07	1.59551e-09	2.06668	1.48684e-08	3.19029e-10
39	lhfpl2b	ENSDARG00000098153	1.56122	6.09158e-07	9.87308e-09	1.86227	2.38932e-10	3.74054e-12
40	apoa4a	ENSDARG00000101160	1.18488	1.16594e-06	2.01857e-08	2.75032	2.94908e-32	3.25895e-35
41	zgc:195170	ENSDARG00000076264	7.03704	1.40463e-06	2.47061e-08	6.8846	2.66539e-08	5.93999e-10
42	soat2	ENSDARG00000059824	1.69222	3.69277e-06	6.93733e-08	2.27018	4.27155e-14	4.02066e-16
43	pvalb9	ENSDARG00000071601	1.63774	4.31309e-06	8.30127e-08	2.91795	9.4034e-15	8.13997e-17
44	gba3	ENSDARG00000031150	1.1713	5.2725e-06	1.01964e-07	1.55329	5.1247e-12	6.37107e-14
45	ccdc40	ENSDARG00000100584	1.71385	8.94954e-06	1.87908e-07	1.70173	4.06294e-06	1.44423e-07
46	LOC794757	-	1.8607	1.63371e-05	3.62578e-07	1.45063	0.000517889	3.40045e-05	RNA accession No. : NR_102278.1
47	hydin	ENSDARG00000056764	1.01159	2.87712e-05	7.02124e-07	1.73962	1.62141e-18	9.40681e-21
48	rorca	ENSDARG00000057231	1.16731	4.18435e-05	1.07509e-06	1.71199	2.25489e-10	3.50931e-12
49	si:dkey-169i5.4	ENSDARG00000077862	2.72753	5.02844e-05	1.35215e-06	2.40766	0.000148008	8.05531e-06
50	chrna1	ENSDARG00000009021	1.02084	5.6733e-05	1.54646e-06	1.53352	3.79915e-13	3.91845e-15
51	adck1	ENSDARG00000062561	1.33991	7.56348e-05	2.17313e-06	1.57796	2.01414e-07	5.49025e-09
52	nphs2	ENSDARG00000042850	3.27883	7.83751e-05	2.25908e-06	3.75702	0.000947389	6.72656e-05
53	b3gnt3.2	ENSDARG00000054373	2.27978	0.000245131	8.19437e-06	2.46202	1.93326e-06	6.42698e-08
54	tbc1d19	ENSDARG00000013842	1.45353	0.000266887	9.04453e-06	1.27222	0.000282333	1.70299e-05
55	aasdhppt	ENSDARG00000037501	1.0128	0.000410164	1.46177e-05	1.02581	0.000106755	5.49552e-06
56	uroc1	ENSDARG00000070394	1.06412	0.000588822	2.29369e-05	1.20074	3.36561e-05	1.4877e-06
57	zgc:86709	ENSDARG00000057911	1.32232	0.0011015	4.84865e-05	3.15389	4.57647e-27	1.05361e-29
58	slc16a9a	ENSDARG00000013926	1.03394	0.00112679	4.99112e-05	2.60976	6.04586e-20	2.72813e-22
59	nudt15	ENSDARG00000113961	1.25281	0.00127206	5.76345e-05	1.52205	1.63691e-05	6.6779e-07
60	gpd1a	ENSDARG00000043701	1.38854	0.00139107	6.40513e-05	1.00713	0.00799064	0.000828572
61	tmem107	ENSDARG00000059150	1.24512	0.00158702	7.51202e-05	1.63609	8.91526e-07	2.71751e-08
62	enam	ENSDARG00000092730	1.70054	0.00399436	0.000237992	1.50747	0.00822651	0.000862879
63	lipca	ENSDARG00000053476	1.23147	0.00438913	0.000266768	1.26298	0.000714518	4.91523e-05
64	ldb3a	ENSDARG00000056322	1.26823	0.00495852	0.000310507	1.16747	0.00412587	0.000370831
65	tatdn3	ENSDARG00000054076	1.13725	0.00741323	0.000514741	1.9909	5.60353e-08	1.36231e-09
66	loxl3a	ENSDARG00000076306	1.4366	0.00790279	0.000557609	2.83894	2.64038e-10	4.2672e-12
67	zgc:101765	ENSDARG00000054934	1.04285	0.00792623	0.000563059	1.16233	0.000454635	2.91395e-05
68	osgepl1	ENSDARG00000000651	1.39736	0.0081285	0.000581235	1.31688	0.00300579	0.000257149
69	st8sia2	ENSDARG00000018788	1.95782	0.00878583	0.000639984	1.3334	0.0323021	0.00463754
70	gdf10b	ENSDARG00000073891	1.77537	0.0129939	0.00104464	1.53803	0.0097669	0.00107842
71	dcdc2b	ENSDARG00000053744	1.45301	0.0211505	0.0019867	1.32001	0.0217342	0.00281209
72	sik2a	ENSDARG00000079618	1.05927	0.0251349	0.00251603	1.88304	1.36755e-07	3.627e-09
73	tnni2a.3	ENSDARG00000013752	1.65066	0.0271578	0.00280526	1.46675	0.00789007	0.000813783
74	gstp2	ENSDARG00000103019	1.18632	0.0282594	0.00296933	3.51515	1.36068e-13	1.32822e-15
75	mef2b	ENSDARG00000093170	1.47693	0.0358227	0.00399119	1.60697	0.00810046	0.000843689
76	kcna2b	ENSDARG00000102064	1.41903	0.0379824	0.00428828	1.1545	0.0425591	0.00660001
77	tp53inp1	ENSDARG00000028017	1.21895	0.0450673	0.0053953	1.30084	0.0225892	0.00295184

## Sheet: Intersect_Down
No.	Gene symbol	Ensembl ID	P53_CR_vs_WT_CR	FDR	P Value	P53_GF_vs_WT_GF	FDR	P Value	Note
1	sepw2b	ENSDARG00000089936	-2.69759	5.78327e-69	5.32579e-73	-2.45943	1.4028e-62	6.45915e-66
2	vdac1	ENSDARG00000045132	-2.34887	4.44115e-61	8.17967e-65	-1.99173	1.87666e-46	1.20975e-49
3	mibp	ENSDARG00000101362	-2.48934	7.8338e-34	4.32847e-37	-1.66155	1.76651e-19	8.45919e-22
4	cyp2aa8	ENSDARG00000104540	-6.48719	5.66348e-31	3.65083e-34	-4.25349	0.0425878	0.00660838
5	si:ch211-121a2.2	ENSDARG00000039682	-9.65993	3.64394e-30	2.68455e-33	-6.53002	1.05873e-30	1.36497e-33
6	aif1l	ENSDARG00000009336	-2.45925	2.35121e-27	2.38173e-30	-1.83468	6.04751e-17	4.17684e-19
7	kcnab2b	ENSDARG00000062134	-4.08672	1.79525e-24	1.98388e-27	-3.9738	1.44826e-30	2.00055e-33
8	ccnf	ENSDARG00000105046	-3.86662	8.65724e-18	1.59448e-20	-3.39311	1.21599e-18	6.94273e-21
9	zgc:174260	ENSDARG00000091800	-3.94766	4.88324e-17	9.8933e-20	-2.99663	3.54494e-14	3.29717e-16
10	egr1	ENSDARG00000037421	-2.1698	3.9279e-16	1.01281e-18	-1.09921	3.83148e-05	1.73597e-06
11	slc1a7a	ENSDARG00000034940	-5.34421	2.73714e-15	7.81392e-18	-1.81703	0.00107476	7.74965e-05
12	mhc1uka	ENSDARG00000092731	-8.2922	7.03663e-15	2.3328e-17	-8.33603	2.33828e-20	9.90522e-23
13	rrh	ENSDARG00000039534	-1.80815	8.88154e-15	3.02622e-17	-1.42501	1.18031e-11	1.53258e-13
14	zfand5a	ENSDARG00000018898	-1.22426	2.73883e-14	1.00887e-16	-1.4399	7.67087e-22	2.82563e-24
15	col11a2	ENSDARG00000012422	-2.35633	2.25901e-13	9.98549e-16	-1.51846	1.36131e-07	3.5979e-09
16	si:ch211-125e6.14	ENSDARG00000094183	-8.08889	2.72199e-13	1.22827e-15	-5.96465	2.68862e-05	1.15131e-06
17	adh5l	ENSDARG00000087262	-8.19506	4.39161e-13	2.26476e-15	-3.05556	3.39802e-06	1.1891e-07
18	ctsk	ENSDARG00000040251	-1.68094	1.24262e-12	6.98034e-15	-1.47662	3.70434e-12	4.46882e-14
19	si:dkeyp-4c4.1	ENSDARG00000103755	-3.7876	1.62429e-12	9.57312e-15	-2.32993	6.77904e-07	2.00393e-08
20	rab11bb	ENSDARG00000090086	-3.15893	1.80162e-12	1.07842e-14	-3.34241	5.46992e-19	2.92159e-21
21	zgc:110852	ENSDARG00000021909	-7.97542	2.19192e-12	1.33223e-14	-3.2395	9.03447e-08	2.31291e-09
22	slc22a16	ENSDARG00000015869	-1.67967	2.7483e-12	1.6957e-14	-1.25021	8.73632e-08	2.22049e-09
23	tmem125b	ENSDARG00000075980	-1.87105	1.44702e-11	9.59436e-14	-2.09923	2.95508e-17	1.92165e-19
24	tert	ENSDARG00000042637	-1.36953	6.2559e-11	4.43599e-13	-1.33512	2.7402e-12	3.20476e-14
25	zgc:110425	ENSDARG00000058479	-1.66424	9.93954e-11	7.23108e-13	-1.13065	7.65173e-07	2.29714e-08
26	clstn2	ENSDARG00000060637	-1.79012	1.16894e-10	8.82705e-13	-1.00066	6.22338e-05	3.03174e-06
27	ncapd2	ENSDARG00000005058	-2.60254	1.29612e-10	1.00261e-12	-2.46089	1.11685e-12	1.21363e-14
28	alpi.2	ENSDARG00000053774	-1.08535	2.54625e-10	2.1338e-12	-1.10575	4.73154e-11	6.75374e-13
29	trpm4b.2	ENSDARG00000063435	-1.06246	4.46138e-10	3.97314e-12	-1.07972	4.69117e-12	5.7457e-14
30	si:ch211-155m12.5	ENSDARG00000100960	-3.2325	4.46138e-10	3.98521e-12	-3.33185	3.89534e-17	2.61865e-19
31	nmbb	ENSDARG00000077167	-2.57459	9.86121e-10	9.35104e-12	-1.82061	5.07735e-08	1.20166e-09
32	cenpn	ENSDARG00000043640	-5.37228	1.29308e-09	1.27415e-11	-7.47624	2.63007e-30	3.87523e-33
33	rnasel3	ENSDARG00000036171	-1.59485	5.93592e-09	6.39564e-11	-1.31113	8.86743e-08	2.26197e-09
34	cdkn1a	ENSDARG00000076554	-1.28764	8.03519e-09	9.32345e-11	-1.24103	3.01345e-09	5.6889e-11
35	si:dkey-281i8.1*	ENSDARG00000104036	-3.3734	1.0137e-08	1.20423e-10	-2.00399	0.00634142	0.000624857
36	chl1a	ENSDARG00000077881	-2.0313	1.12331e-08	1.35513e-10	-1.78147	8.6744e-08	2.19676e-09
37	acbd4	ENSDARG00000027070	-2.41625	2.20929e-08	2.76695e-10	-2.62115	2.92975e-09	5.47692e-11
38	fam219ab	ENSDARG00000013813	-2.37732	5.99646e-08	7.89662e-10	-2.05988	1.92111e-07	5.20128e-09
39	zgc:64002	ENSDARG00000086998	-1.14182	2.67876e-07	3.92231e-09	-1.80071	5.35081e-19	2.8087e-21
40	bbc3	ENSDARG00000069282	-1.10714	3.40875e-07	5.15648e-09	-1.10313	3.90101e-09	7.50817e-11
41	zgc:123295	ENSDARG00000056324	-2.07404	3.71947e-07	5.72016e-09	-3.28922	2.67085e-15	2.13983e-17
42	pabpc1b	ENSDARG00000021140	-1.21389	5.01961e-07	7.99699e-09	-1.31705	4.63563e-10	7.81215e-12
43	zgc:162193	ENSDARG00000098171	-1.90519	1.01966e-06	1.72775e-08	-2.07306	3.09467e-09	5.87072e-11
44	chia.6	ENSDARG00000093193	-1.12207	1.52079e-06	2.69733e-08	-1.03514	1.53075e-06	4.9197e-08
45	si:dkey-56d12.4	ENSDARG00000070845	-2.56832	1.9696e-06	3.5369e-08	-1.82339	7.09546e-05	3.50885e-06
46	ar	ENSDARG00000067976	-1.15454	2.89645e-06	5.388e-08	-1.11568	2.06799e-07	5.67511e-09
47	grk1b	ENSDARG00000104685	-6.89333	2.90052e-06	5.42228e-08	-7.1509	7.00781e-10	1.20034e-11
48	elovl6	ENSDARG00000004402	-2.4839	5.43823e-06	1.0567e-07	-1.55635	9.27437e-05	4.67177e-06
49	nptna	ENSDARG00000103002	-2.19103	1.1065e-05	2.34363e-07	-2.49738	4.51257e-08	1.05552e-09
50	si:dkey-88n24.5	ENSDARG00000113320	-2.47433	2.49527e-05	5.91496e-07	-2.09788	1.93326e-06	6.41201e-08
51	eps8l1	ENSDARG00000057984	-1.70986	2.52404e-05	6.02014e-07	-1.47217	0.000123334	6.51255e-06
52	etaa1	ENSDARG00000074915	-1.89565	2.6157e-05	6.3303e-07	-2.70079	1.10539e-11	1.42513e-13
53	zgc:113363	ENSDARG00000101206	-1.77434	2.75444e-05	6.69649e-07	-1.21988	0.00270165	0.0002269
54	ghrh	ENSDARG00000069481	-3.77523	3.62315e-05	9.04202e-07	-5.18213	1.72266e-09	3.09345e-11
55	serpinb1l4	ENSDARG00000096888	-2.13485	0.000177326	5.61746e-06	-2.22296	2.88858e-06	1.00019e-07
56	inaa	ENSDARG00000011862	-2.33997	0.000493053	1.84798e-05	-1.86971	0.000713871	4.90421e-05
57	alox5b.3	ENSDARG00000069966	-6.18172	0.000504832	1.91073e-05	-2.11583	0.00651591	0.00064685
58	rorb	ENSDARG00000033498	-1.39072	0.000561884	2.16806e-05	-1.74855	4.67069e-08	1.09681e-09
59	cep135	ENSDARG00000002991	-1.54497	0.00067165	2.68438e-05	-1.35492	0.00147302	0.000112046
60	hmgcra	ENSDARG00000052734	-1.19181	0.000770992	3.17183e-05	-1.65276	5.13961e-08	1.22586e-09
61	wdr47b	ENSDARG00000099757	-2.03109	0.00125299	5.64242e-05	-1.69594	0.000407703	2.5756e-05
62	arntl2	ENSDARG00000041381	-1.09235	0.0014362	6.65622e-05	-1.62982	4.58172e-10	7.6791e-12
63	aplf	ENSDARG00000096566	-1.40425	0.00160403	7.62204e-05	-1.32112	0.000631712	4.26364e-05
64	zgc:174862	ENSDARG00000077571	-6.07705	0.00161541	7.691e-05	-7.5415	6.10799e-09	1.20371e-10
65	nr1d4b	ENSDARG00000059370	-1.82815	0.00186682	9.23208e-05	-2.66417	7.67759e-07	2.31197e-08
66	fktn	ENSDARG00000059437	-1.13435	0.00191548	9.52538e-05	-1.07063	0.00031279	1.91263e-05
67	ppef1	ENSDARG00000020191	-1.64701	0.00221113	0.000114377	-2.25689	2.98632e-09	5.61018e-11
68	nr1d4a	ENSDARG00000031161	-2.13358	0.00327924	0.000185418	-2.72014	4.35731e-06	1.56493e-07
69	thbs3b	ENSDARG00000012060	-1.15256	0.00442444	0.000269597	-1.36005	5.6007e-05	2.66135e-06
70	zgc:113983	ENSDARG00000068941	-1.39736	0.00470133	0.000292237	-1.36076	6.19366e-05	2.99492e-06
71	efemp2b	ENSDARG00000020811	-1.02422	0.00502952	0.000317269	-2.00039	2.03417e-12	2.30411e-14
72	zgc:113364	ENSDARG00000037192	-1.47723	0.00648156	0.000438709	-1.62518	0.00258439	0.000216213
73	zgc:55888	ENSDARG00000016538	-1.42604	0.00792623	0.0005635	-1.42146	0.00152036	0.000117608
74	si:rp71-1h3.1	ENSDARG00000093327	-2.0053	0.012815	0.00102207	-7.22373	1.25294e-10	1.92689e-12
75	tuba4l	ENSDARG00000074289	-1.55495	0.0132876	0.00107681	-2.31727	2.13483e-05	8.92542e-07
76	slc17a6a	ENSDARG00000001127	-1.04002	0.0138368	0.00113916	-2.30341	2.11535e-16	1.53893e-18
77	ugt5a5	ENSDARG00000051805	-1.80007	0.0163823	0.00142567	-1.91797	0.00504981	0.000474624
78	rab39ba	ENSDARG00000019312	-1.85639	0.017964	0.00160467	-1.73091	0.012452	0.00141847
79	nfil3-2	ENSDARG00000043237	-1.15908	0.0222031	0.00211623	-1.89311	1.22241e-06	3.83867e-08
80	frem2a	ENSDARG00000076856	-1.02185	0.0223825	0.00213745	-1.09555	0.00541937	0.00051903
81	capn3a	ENSDARG00000041864	-1.00815	0.0251059	0.00250935	-1.68913	7.6058e-07	2.27635e-08
82	camkk1b	ENSDARG00000015134	-1.90238	0.025841	0.00260576	-2.25433	0.0125071	0.00142589
83	ccnb3	ENSDARG00000034855	-1.4134	0.0261804	0.00265926	-1.89792	0.000288611	1.74618e-05
84	hsp70l	ENSDARG00000055723	-1.83971	0.0262564	0.00267636	-4.24462	4.82616e-09	9.46655e-11
85	unc119b	ENSDARG00000044362	-1.60242	0.0278771	0.00291965	-2.34199	0.000286244	1.72922e-05
86	si:dkey-25e12.3	ENSDARG00000055365	-1.07374	0.0308736	0.00332647	-1.34578	0.00082873	5.76959e-05
87	zgc:77112	ENSDARG00000015657	-1.30611	0.031455	0.0034007	-1.44897	0.00859396	0.000911709
88	ifi44f5	ENSDARG00000094747	-1.13756	0.0421799	0.00491755	-1.94065	3.7497e-05	1.69279e-06
89	mir429b	ENSDARG00000082968	-1.1844	0.0424202	0.00496328	-1.41482	0.000275427	1.64865e-05

## Sheet: Right_Up
No.	Gene symbol	Ensembl ID	P53_GF_vs_WT_GF	FDR	P Value	Note
1	sult1st2	ENSDARG00000041540	1.91035	8.25535e-31	9.88301e-34
2	abcg1	ENSDARG00000063475	2.89956	3.0601e-30	4.79065e-33
3	nr1h3	ENSDARG00000098439	1.66061	7.65766e-29	1.33986e-31
4	agpat2	ENSDARG00000101139	1.69899	9.11768e-28	1.84721e-30
5	cyp2aa12	ENSDARG00000102805	1.58381	9.83295e-28	2.08268e-30
6	cyp2ad6	ENSDARG00000042956	1.79961	4.76382e-27	1.14061e-29
7	cyp2x9	ENSDARG00000070775	1.64836	1.66956e-26	4.15122e-29
8	plp2	ENSDARG00000036630	1.93842	4.52586e-26	1.20867e-28
9	cyp2k18	ENSDARG00000104593	1.70159	4.92915e-26	1.3839e-28
10	abcg8	ENSDARG00000063059	1.45498	3.81554e-25	1.12439e-27
11	cyp2x8	ENSDARG00000043997	1.66648	2.3614e-24	7.17617e-27
12	apbb1ip	ENSDARG00000016505	1.7227	1.2432e-23	3.89251e-26
13	eepd1	ENSDARG00000071116	1.40727	4.88908e-23	1.57582e-25
14	zgc:103681	ENSDARG00000042379	1.42501	8.59984e-23	2.85104e-25
15	slc34a2b	ENSDARG00000036864	1.70242	2.52892e-22	8.84971e-25
16	dhrs13l1	ENSDARG00000098746	1.739	7.07637e-22	2.54147e-24
17	tcnl	ENSDARG00000068088	1.91574	8.15351e-22	3.0785e-24
18	sgpl1	ENSDARG00000061375	1.65608	7.56716e-21	2.9268e-23
19	pdcd4b	ENSDARG00000041022	1.60931	1.06104e-20	4.20156e-23
20	dnpep	ENSDARG00000022599	1.37472	1.74822e-20	7.08369e-23
21	cyp2k19	ENSDARG00000101861	1.43345	3.93403e-20	1.70273e-22
22	hbl3	ENSDARG00000068220	1.53747	4.42105e-20	1.95424e-22
23	rrbp1b	ENSDARG00000041703	1.33982	2.80035e-19	1.41835e-21
24	sult3st3	ENSDARG00000042920	1.18876	8.67812e-19	4.79498e-21
25	cyp2p7	ENSDARG00000042980	1.41962	1.14922e-18	6.45568e-21
26	fam46ba	ENSDARG00000039943	1.33288	3.15132e-18	1.8835e-20
27	stxbp5a	ENSDARG00000002656	1.86304	1.03742e-17	6.40086e-20
28	nudt4b	ENSDARG00000045878	1.53773	1.4704e-17	9.34315e-20
29	maf1b	ENSDARG00000036489	1.32855	3.24659e-17	2.15264e-19
30	dhcr7	ENSDARG00000103226	1.23923	5.85517e-17	3.99008e-19
31	cyp2ad2	ENSDARG00000021172	1.76565	6.32586e-17	4.42735e-19
32	phyh	ENSDARG00000086740	1.21471	8.05907e-17	5.7146e-19
33	si:dkey-286j15.3	ENSDARG00000071036	1.1566	5.72798e-16	4.21989e-18
34	soat1	ENSDARG00000062297	1.17135	7.4671e-16	5.5699e-18
35	gsto2	ENSDARG00000033285	1.15869	2.17462e-15	1.68218e-17
36	acot15	ENSDARG00000045522	1.10331	2.39552e-15	1.87512e-17
37	mt2	ENSDARG00000041623	1.34491	3.58199e-15	2.9028e-17
38	slc39a4	ENSDARG00000059361	1.43631	4.84824e-15	4.01825e-17
39	hopx	ENSDARG00000089368	1.31634	5.59371e-15	4.68761e-17
40	dpp7	ENSDARG00000027750	1.08587	5.72767e-15	4.85262e-17
41	plxdc2	ENSDARG00000059950	1.26091	8.15729e-15	6.98617e-17
42	arg2	ENSDARG00000039269	1.20293	2.50851e-14	2.21767e-16
43	ppp1r3cb	ENSDARG00000014554	1.62053	2.87087e-14	2.56446e-16
44	pcyt1bb	ENSDARG00000104207	1.07861	3.00641e-14	2.71321e-16
45	tmcc3	ENSDARG00000045525	1.07878	3.1399e-14	2.8626e-16
46	capn2l	ENSDARG00000034211	7.75556	3.51934e-14	3.24094e-16
47	pank1a	ENSDARG00000008192	1.21511	4.27155e-14	4.05166e-16
48	dao.2	ENSDARG00000035603	1.07617	5.04699e-14	4.83366e-16
49	selenbp1	ENSDARG00000024717	1.15154	6.09433e-14	5.89285e-16
50	slc27a4	ENSDARG00000017047	1.05685	1.65139e-13	1.62721e-15
51	ripk2	ENSDARG00000104290	1.51142	2.08526e-13	2.07393e-15
52	xpnpep1	ENSDARG00000029011	1.04729	2.91784e-13	2.92886e-15
53	myclb	ENSDARG00000034956	1.71376	3.30772e-13	3.35067e-15
54	slc5a1	ENSDARG00000013871	1.12547	5.49454e-13	5.81888e-15
55	pi4kab	ENSDARG00000062823	1.28693	7.23138e-13	7.72484e-15
56	acsl5	ENSDARG00000075931	1.07848	7.98907e-13	8.6078e-15
57	mylipa	ENSDARG00000008859	1.21785	1.23216e-12	1.35028e-14
58	cyp2u1	ENSDARG00000026548	1.01971	1.34975e-12	1.504e-14
59	fabp2	ENSDARG00000006427	1.09125	1.64786e-12	1.85136e-14
60	apobb.1	ENSDARG00000022767	1.0747	2.44429e-12	2.81366e-14
61	cyp2p6	ENSDARG00000042978	1.04528	2.45097e-12	2.84393e-14
62	zgc:154142	ENSDARG00000100792	1.07248	3.22611e-12	3.80277e-14
63	kalrnb	ENSDARG00000063538	1.09377	3.51407e-12	4.20692e-14
64	zgc:175280	ENSDARG00000099111	1.09577	4.03237e-12	4.90167e-14
65	cyp2x12	ENSDARG00000092091	1.03212	5.0374e-12	6.21615e-14
66	apoa4b.1	ENSDARG00000040298	1.09766	7.4852e-12	9.44352e-14
67	cbsb	ENSDARG00000010946	1.23738	1.00731e-11	1.2894e-13
68	ak1	ENSDARG00000001950	1.18308	1.24192e-11	1.63546e-13
69	papss2a	ENSDARG00000071021	1.02571	1.59327e-11	2.12749e-13
70	reep3a	ENSDARG00000017569	1.00897	2.24322e-11	3.01603e-13
71	dachc	ENSDARG00000003142	1.10507	2.86537e-11	3.90528e-13
72	stoml3b	ENSDARG00000057035	1.07921	2.88931e-11	3.96452e-13
73	cyp2n13	ENSDARG00000042953	1.03282	4.05158e-11	5.70856e-13
74	aldh1l1	ENSDARG00000077004	1.2524	4.10639e-11	5.82359e-13
75	prkcda	ENSDARG00000009208	1.1027	7.04286e-11	1.02475e-12
76	glceb	ENSDARG00000068981	1.08712	7.57101e-11	1.11554e-12
77	afp4	ENSDARG00000095863	1.02475	1.00206e-10	1.49492e-12
78	st6gal2b	ENSDARG00000088515	1.06031	2.45933e-10	3.89543e-12
79	cobl	ENSDARG00000091006	1.11056	4.14419e-10	6.86945e-12
80	si:dkey-253d23.3	ENSDARG00000079762	2.27194	5.39013e-10	9.13329e-12
81	scpp1	ENSDARG00000090416	3.7113	1.42484e-09	2.5324e-11
82	sult4a1	ENSDARG00000101967	1.45574	1.68034e-09	3.00199e-11
83	chia.1	ENSDARG00000100635	1.10382	2.3537e-09	4.29167e-11
84	rbp4	ENSDARG00000101199	1.71443	2.88912e-09	5.37437e-11
85	abcf2b	ENSDARG00000052331	1.29853	3.42202e-09	6.52324e-11
86	nt5c1ba	ENSDARG00000018153	1.13862	4.17889e-09	8.11995e-11
87	hsf2	ENSDARG00000053097	1.08067	4.31463e-09	8.42344e-11
88	apoeb	ENSDARG00000040295	1.15398	6.76531e-09	1.34571e-10
89	si:dkey-40c11.1	ENSDARG00000031345	1.22094	8.0007e-09	1.61355e-10
90	vmhc	ENSDARG00000079564	1.8067	8.74891e-09	1.78056e-10
91	fgf19	ENSDARG00000098663	1.37527	1.15397e-08	2.38042e-10
92	txnrd1	ENSDARG00000100374	1.00902	1.20341e-08	2.49349e-10
93	eno1a	ENSDARG00000022456	1.07547	1.25591e-08	2.61384e-10
94	irf1b	ENSDARG00000043249	1.55349	1.30705e-08	2.7323e-10
95	nr0b2a	ENSDARG00000044685	1.41471	1.95719e-08	4.28964e-10
96	zgc:171242	ENSDARG00000078551	1.46724	2.80746e-08	6.30831e-10
97	zgc:172120	ENSDARG00000069199	1.52529	4.44189e-08	1.0349e-09
98	tmsb1	ENSDARG00000104181	1.22541	5.4832e-08	1.32296e-09
99	rh50	ENSDARG00000041848	1.56038	5.62803e-08	1.37863e-09
100	tsc22d3	ENSDARG00000033501	1.30717	5.83731e-08	1.44065e-09
101	aifm4	ENSDARG00000061634	1.20072	6.12913e-08	1.51831e-09
102	col10a1a	ENSDARG00000054753	2.2092	6.52048e-08	1.62727e-09
103	fabp7a	ENSDARG00000007697	2.47694	1.21361e-07	3.16283e-09
104	tpd52l1	ENSDARG00000042548	1.12132	1.33818e-07	3.52444e-09
105	mid1ip1l	ENSDARG00000018145	1.06125	2.81351e-07	7.9283e-09
106	cyp2x7	ENSDARG00000044002	1.33292	1.07126e-06	3.30483e-08
107	scn8ab	ENSDARG00000018032	1.14574	1.11371e-06	3.47681e-08
108	zgc:103755	ENSDARG00000104663	1.08541	1.25667e-06	3.97442e-08
109	sult3st5	ENSDARG00000071495	1.08811	1.36537e-06	4.35049e-08
110	xkr9	ENSDARG00000026500	1.17291	1.43658e-06	4.60384e-08
111	fam188a	ENSDARG00000028715	1.09837	1.68704e-06	5.45309e-08
112	abca1b	ENSDARG00000079009	1.13261	1.81449e-06	5.94861e-08
113	per3	ENSDARG00000010519	1.50919	2.56763e-06	8.79602e-08
114	bhlhe40	ENSDARG00000004060	1.61437	3.19574e-06	1.10949e-07
115	stk17al	ENSDARG00000015922	1.52701	3.20908e-06	1.12003e-07
116	rfc5	ENSDARG00000035634	1.10598	3.71199e-06	1.31186e-07
117	iqcc	ENSDARG00000092483	2.38	5.04401e-06	1.83013e-07
118	cyp46a1.1	ENSDARG00000012137	1.61497	7.4295e-06	2.84619e-07
119	npas2	ENSDARG00000016536	1.11508	7.95116e-06	3.07532e-07
120	aadacl4	ENSDARG00000044802	1.16295	1.26371e-05	5.05067e-07
121	rorab	ENSDARG00000001910	1.74064	1.49388e-05	6.03936e-07
122	fhl2b	ENSDARG00000003991	1.02473	2.14354e-05	8.98161e-07
123	rbp4l	ENSDARG00000044684	3.12593	2.27054e-05	9.57644e-07
124	zbtb12.1	ENSDARG00000103949	2.55671	2.61173e-05	1.11598e-06
125	bcan	ENSDARG00000099412	1.67334	4.2592e-05	1.96506e-06
126	tspan35	ENSDARG00000025757	1.07384	5.34524e-05	2.51043e-06
127	cry1b	ENSDARG00000011583	1.69273	5.39109e-05	2.53942e-06
128	eya2	ENSDARG00000018984	1.01349	6.19366e-05	3.00015e-06
129	ebf2	ENSDARG00000042525	1.0389	6.59812e-05	3.23253e-06
130	znf1156	ENSDARG00000098800	1.13728	9.9262e-05	5.0184e-06
131	crp3	ENSDARG00000042613	1.47319	0.000125111	6.65936e-06
132	sult2st1	ENSDARG00000033170	1.12363	0.000131401	7.04259e-06
133	b2m	ENSDARG00000053136	1.61894	0.000154683	8.47559e-06
134	arsk	ENSDARG00000059714	1.10861	0.000207095	1.17479e-05
135	slc16a3	ENSDARG00000045051	1.66181	0.000217779	1.2472e-05
136	klhl40a	ENSDARG00000039052	2.08361	0.000236218	1.3748e-05
137	cyp2k17	ENSDARG00000104529	1.35785	0.000254487	1.5116e-05
138	mylipb	ENSDARG00000055118	2.3738	0.000275046	1.64384e-05
139	kremen1	ENSDARG00000062579	1.09656	0.000280827	1.68874e-05
140	neu3.4	ENSDARG00000096381	1.36675	0.000325297	1.9951e-05
141	icn	ENSDARG00000009978	1.00985	0.000429833	2.73915e-05
142	tnnt3a	ENSDARG00000030270	1.2614	0.000431263	2.75224e-05
143	per1b	ENSDARG00000012499	1.06473	0.000466587	2.99915e-05
144	lpl	ENSDARG00000087697	1.00441	0.000537772	3.55576e-05
145	zgc:163014	ENSDARG00000074100	1.27192	0.000576474	3.85944e-05
146	dync2li1	ENSDARG00000039770	1.18988	0.000661728	4.47896e-05
147	stx11a	ENSDARG00000044039	1.6091	0.000735715	5.0746e-05
148	irgf1	ENSDARG00000070774	2.28484	0.000905704	6.38889e-05
149	cables1	ENSDARG00000099395	1.05651	0.00104523	7.5175e-05
150	hspb9	ENSDARG00000078674	2.12242	0.00122091	9.01714e-05
151	LOC560232	ENSDARG00000088870	1.19053	0.00122519	9.06005e-05
152	atmin	ENSDARG00000068601	1.02667	0.00125986	9.36281e-05
153	crp4	ENSDARG00000093671	1.46858	0.00129641	9.71799e-05
154	myl1	ENSDARG00000014196	1.13675	0.00142138	0.000107333
155	dhrs13b	ENSDARG00000031814	1.53398	0.00151795	0.000117142
156	scinla	ENSDARG00000102415	1.97985	0.00151925	0.000117382
157	stmn1b	ENSDARG00000033655	1.89514	0.00166892	0.00013079
158	egr4	ENSDARG00000077799	1.2674	0.00197779	0.00015882
159	myl4	ENSDARG00000011519	1.19691	0.00211171	0.000171325
160	tmem182a	ENSDARG00000040374	1.32362	0.00218465	0.000178047
161	zgc:165423	ENSDARG00000052905	1.59754	0.00252356	0.000209386
162	ccdc117	ENSDARG00000091872	1.1435	0.00357908	0.000315423
163	tcap	ENSDARG00000007344	1.44282	0.00419442	0.000378537
164	vezf1b	ENSDARG00000061030	1.00289	0.00448776	0.000410383
165	zgc:92590	ENSDARG00000040282	1.45236	0.00450594	0.00041329
166	myom1a	ENSDARG00000061249	1.1489	0.00650659	0.000645326
167	stk36	ENSDARG00000061095	1.07524	0.00659208	0.000656233
168	galk1	ENSDARG00000028088	1.19165	0.00724531	0.000732604
169	lppr2a	ENSDARG00000101478	1.72305	0.00781393	0.000803771
170	cela1.1	ENSDARG00000043175	1.20644	0.00871788	0.000926461
171	pfkma	ENSDARG00000014179	1.34018	0.00952354	0.00103038
172	si:ch211-193k19.2	ENSDARG00000077572	1.84859	0.00954695	0.00103567
173	fhl5	ENSDARG00000014805	1.5771	0.00970373	0.00106865
174	bgna	ENSDARG00000017884	1.32964	0.0118541	0.00133508
175	nrn1b	ENSDARG00000042656	1.43111	0.0134479	0.00155792
176	zgc:162184	ENSDARG00000077217	1.25001	0.0156107	0.00185736
177	myoz1a	ENSDARG00000056209	1.26576	0.0164842	0.00198861
178	ogfod2	ENSDARG00000056211	1.02518	0.0172646	0.00211296
179	slc16a12b	ENSDARG00000089885	1.81821	0.0175366	0.0021511
180	plxnb2a.2	ENSDARG00000077090	1.35679	0.0184985	0.00229123
181	sema3fa	ENSDARG00000011163	1.18703	0.0190564	0.00237964
182	syngr1a	ENSDARG00000002564	1.2831	0.0196999	0.00248721
183	zgc:158640	ENSDARG00000067777	1.21834	0.0203133	0.00258149
184	nkx6.2	ENSDARG00000104735	1.0231	0.022055	0.00286579
185	zgc:171686	ENSDARG00000076721	1.15541	0.0248978	0.00332689
186	lyz	ENSDARG00000057789	1.70283	0.0260373	0.00350313
187	itgb3a	ENSDARG00000056767	1.56584	0.0301883	0.00422873
188	zgc:158868	ENSDARG00000069379	1.24612	0.0301883	0.00423398
189	cx44.2	ENSDARG00000034207	1.32793	0.0303643	0.00426985
190	fbp2	ENSDARG00000012366	1.66397	0.0311365	0.00440365
191	sema3aa	ENSDARG00000019235	1.00423	0.0326354	0.00470985
192	zgc:162707	ENSDARG00000061664	1.03396	0.0326354	0.00471796
193	zgc:113340	ENSDARG00000097473	1.34475	0.0336597	0.00490994
194	card9	ENSDARG00000067672	1.0742	0.0357272	0.00528061
195	si:ch211-202h22.8	ENSDARG00000078138	1.13357	0.0368352	0.0054783
196	tsku	ENSDARG00000040815	1.30127	0.0441192	0.00689883
197	gpr35.1	ENSDARG00000074633	1.41286	0.0445922	0.00703439
198	klf11a	ENSDARG00000030844	1.15944	0.0481939	0.00785997
199	tnni2b.1	ENSDARG00000035958	1.25586	0.0494649	0.00812754

## Sheet: Right_Down
No.	Gene symbol	Ensembl ID	P53_GF_vs_WT_GF	FDR	P Value	Note
1	asah1a	ENSDARG00000037091	-1.55557	4.92915e-26	1.40716e-28
2	ldlra	ENSDARG00000029476	-1.37907	2.03777e-20	8.44457e-23
3	ldlrb	ENSDARG00000026759	-1.51113	2.1323e-19	1.04072e-21
4	myo6b	ENSDARG00000042141	-1.44021	3.05974e-19	1.57791e-21
5	clocka	ENSDARG00000011703	-1.18116	1.61263e-16	1.15835e-18
6	si:dkey-286j15.1	ENSDARG00000040864	-1.25109	9.04687e-16	6.8316e-18
7	ahrrb	ENSDARG00000052618	-2.88337	1.18779e-15	9.07877e-18
8	foxh1	ENSDARG00000055630	-1.23809	2.62189e-15	2.07646e-17
9	ahi1	ENSDARG00000044056	-1.09852	1.39032e-14	1.21632e-16
10	tgm1l4	ENSDARG00000101407	-3.55285	4.38246e-13	4.56043e-15
11	krt93	ENSDARG00000044976	-3.12704	5.24413e-13	5.50539e-15
12	glsa	ENSDARG00000062812	-1.32475	1.34975e-12	1.49884e-14
13	fibpb	ENSDARG00000020811	-1.48157	6.77392e-12	8.48378e-14
14	zgc:56231	ENSDARG00000010332	-3.77771	3.55619e-11	4.91232e-13
15	tor3a	ENSDARG00000079308	-1.5538	7.57101e-11	1.1132e-12
16	lgmn	ENSDARG00000039150	-1.02567	2.39041e-10	3.76425e-12
17	slc38a11	ENSDARG00000040257	-4.35457	2.47378e-10	3.9411e-12
18	sell	ENSDARG00000088444	-1.05951	3.13407e-10	5.13735e-12
19	upk1a	ENSDARG00000021866	-2.71035	6.75646e-10	1.15107e-11
20	cldn8	-	-1.26523	9.10634e-10	1.58495e-11	ZIFN ID : ZDB-GENE-011018-1
21	cpo	ENSDARG00000077688	-1.02056	2.10217e-09	3.81368e-11
22	tmprss13b	ENSDARG00000077573	-1.16142	3.75348e-09	7.18966e-11
23	pcdh15b	ENSDARG00000008127	-2.20547	2.56254e-08	5.68719e-10
24	si:ch211-170d8.2	ENSDARG00000094887	-1.31258	1.56683e-07	4.18438e-09
25	slc6a18	ENSDARG00000068387	-1.02742	1.92766e-07	5.23675e-09
26	her8a	ENSDARG00000016363	-4.69758	2.48138e-07	6.90098e-09
27	dnajb9a	ENSDARG00000052072	-1.22114	2.48292e-07	6.92813e-09
28	b4galnt1a	ENSDARG00000061520	-1.57963	3.61377e-07	1.02832e-08
29	zgc:56585	ENSDARG00000026236	-1.12605	7.5632e-07	2.25663e-08
30	si:dkey-94e7.2	ENSDARG00000068474	-3.38884	9.81685e-07	3.01001e-08
31	zgc:172067	ENSDARG00000055437	-2.88155	1.18485e-06	3.70981e-08
32	dhrs2	ENSDARG00000021135	-1.12478	1.25667e-06	3.98097e-08
33	lrp2a	ENSDARG00000102506	-1.23905	1.76873e-06	5.74973e-08
34	tmem45a	ENSDARG00000070743	-1.31404	1.81449e-06	5.94636e-08
35	si:ch211-130m23.2	ENSDARG00000095136	-1.14743	2.29244e-06	7.7266e-08
36	si:dkey-19a16.2	ENSDARG00000058794	-1.10548	2.48689e-06	8.43582e-08
37	kcng4a	ENSDARG00000062967	-1.13378	2.59053e-06	8.8983e-08
38	il23r	ENSDARG00000052158	-1.92011	5.71436e-06	2.09967e-07
39	si:dkey-188i13.10	ENSDARG00000075151	-1.05974	7.14605e-06	2.71128e-07
40	agrp2	ENSDARG00000114760	-1.9106	7.18022e-06	2.73085e-07
41	hoxa9a	ENSDARG00000105013	-1.16381	7.73465e-06	2.97733e-07
42	pmt	ENSDARG00000100482	-1.13127	8.71942e-06	3.38852e-07
43	antxr2a	ENSDARG00000104118	-1.01775	1.9284e-05	7.97359e-07
44	si:ch211-262h13.3	ENSDARG00000070898	-1.09308	3.15856e-05	1.38163e-06
45	fdxacb1	ENSDARG00000095750	-1.12714	4.20216e-05	1.93488e-06
46	hpx	ENSDARG00000012609	-3.43487	4.43718e-05	2.05126e-06
47	cited2	ENSDARG00000030905	-1.10969	4.48159e-05	2.07592e-06
48	zgc:174931	ENSDARG00000092626	-2.0714	4.49741e-05	2.08739e-06
49	axdnd1	ENSDARG00000062355	-2.46527	5.46843e-05	2.59346e-06
50	samhd1	ENSDARG00000071288	-2.15602	5.66616e-05	2.69767e-06
51	si:ch73-314g15.3	ENSDARG00000000423	-1.17584	5.90343e-05	2.82151e-06
52	fbxw8	ENSDARG00000079089	-1.11594	6.22338e-05	3.02722e-06
53	tnfaip8l3	ENSDARG00000088709	-1.38316	7.99094e-05	3.97376e-06
54	hoxd13a	ENSDARG00000059256	-1.52509	8.39712e-05	4.19895e-06
55	ggt5a	ENSDARG00000052045	-1.02703	8.46857e-05	4.24247e-06
56	vat1l	ENSDARG00000101280	-2.52932	0.000104111	5.32106e-06
57	lgals3bp.2	ENSDARG00000076848	-2.93257	0.000132025	7.10035e-06
58	crybb3	ENSDARG00000041301	-1.61821	0.000161387	8.90376e-06
59	il2rb	ENSDARG00000075720	-1.21326	0.000165324	9.15e-06
60	zgc:153921	ENSDARG00000038405	-2.52714	0.000172055	9.58588e-06
61	tmem223	ENSDARG00000069494	-1.04487	0.000193063	1.08808e-05
62	hsp70.1	ENSDARG00000029688	-2.77643	0.000226064	1.30146e-05
63	spc25	ENSDARG00000078433	-1.06531	0.000226064	1.30321e-05
64	abhd3	ENSDARG00000018809	-1.3026	0.000242063	1.41774e-05
65	arntl1b	ENSDARG00000035732	-1.14963	0.000242663	1.42348e-05
66	zgc:172014	ENSDARG00000101775	-2.43496	0.000303321	1.84356e-05
67	fhad1	ENSDARG00000056723	-1.01755	0.000356248	2.22102e-05
68	zgc:64022	ENSDARG00000070705	-1.47018	0.000405705	2.55551e-05
69	paqr3b	ENSDARG00000044253	-1.11223	0.000407703	2.57553e-05
70	zgc:153345	ENSDARG00000055622	-2.29398	0.00040981	2.59646e-05
71	zgc:174268	ENSDARG00000092626	-1.39666	0.000433142	2.76822e-05
72	hoxd12a	ENSDARG00000059263	-1.16887	0.000483355	3.12029e-05
73	grid2	ENSDARG00000055302	-1.24748	0.00049227	3.19753e-05
74	fam84a	ENSDARG00000018921	-1.14085	0.000502196	3.27891e-05
75	ncf2	ENSDARG00000005821	-1.46059	0.0005298	3.4933e-05
76	zgc:173594	-	-4.61125	0.000552877	3.67091e-05	ZFIN ID : ZDB-GENE-071004-86
77	cry2b	ENSDARG00000091131	-1.00983	0.000566963	3.77488e-05
78	myoz2a	ENSDARG00000012311	-1.28399	0.000685491	4.67137e-05
79	si:dkey-6n6.1	ENSDARG00000062487	-1.9782	0.000706377	4.84622e-05
80	ano9a	ENSDARG00000078941	-1.41231	0.000886004	6.2336e-05
81	pigr	ENSDARG00000101890	-2.23554	0.000985801	7.01744e-05
82	dusp19b	ENSDARG00000045200	-1.21838	0.00100816	7.21377e-05
83	fam228a	ENSDARG00000042936	-1.82592	0.00109966	7.94944e-05
84	matn1	ENSDARG00000030215	-2.0711	0.00110175	7.9824e-05
85	dmrt1	ENSDARG00000007349	-1.7073	0.00121297	8.93613e-05
86	scxa	ENSDARG00000035695	-1.73295	0.00161075	0.000125935
87	gdpgp1	ENSDARG00000097155	-1.45956	0.00203562	0.000163839
88	kiss1	ENSDARG00000075829	-1.52408	0.00205601	0.000166048
89	b3glcta	ENSDARG00000062355	-1.84695	0.00255208	0.000212458
90	zgc:153911	ENSDARG00000002509	-1.5952	0.00297981	0.000254103
91	nudcd2	ENSDARG00000078059	-1.17586	0.00298493	0.000254829
92	lpcat1	ENSDARG00000011506	-1.21098	0.00298493	0.000255089
93	lrrc42	ENSDARG00000030591	-1.02326	0.00302046	0.000259516
94	f11r.2	ENSDARG00000068114	-1.4638	0.0032022	0.000278965
95	cept1b	ENSDARG00000021177	-1.25087	0.00372062	0.000330296
96	nme5	ENSDARG00000041617	-1.22564	0.00389373	0.000346021
97	aspm	ENSDARG00000103754	-1.25788	0.00442843	0.000403326
98	ppp1r15b	ENSDARG00000068128	-1.35169	0.00445428	0.000406911
99	slbp	ENSDARG00000100558	-1.22053	0.00457066	0.000419647
100	zgc:194246	ENSDARG00000092889	-1.57252	0.00457737	0.000420685
101	cdc42ep4a	ENSDARG00000101457	-1.04126	0.00483125	0.000447577
102	zgc:112242	-	-1.73976	0.00518445	0.000489846	ZFIN ID : ZDB-GENE-050522-63
103	slain1b	ENSDARG00000104974	-1.53924	0.00522277	0.000495065
104	nudt1	ENSDARG00000030573	-1.27293	0.00534399	0.000509349
105	kpna2	ENSDARG00000038066	-1.46428	0.00556693	0.000534214
106	nfil3-5	ENSDARG00000094965	-1.37262	0.00626449	0.000613815
107	pimr128	ENSDARG00000069445	-1.42546	0.00672619	0.000672681
108	si:dkey-251i10.1	ENSDARG00000042521	-1.4538	0.00733662	0.000745891
109	pcyt1ba	ENSDARG00000058162	-1.56767	0.0075165	0.00076764
110	sox21a	ENSDARG00000031664	-1.78995	0.00769568	0.000788065
111	hoxc13a	ENSDARG00000070353	-1.13673	0.00789963	0.000816225
112	glg1b	ENSDARG00000101210	-1.04918	0.00794339	0.000821477
113	nab1b	ENSDARG00000040700	-1.02098	0.00831347	0.000875827
114	hsd17b7	ENSDARG00000088140	-1.45367	0.00910061	0.000971324
115	orc4	ENSDARG00000101161	-1.10821	0.00924286	0.000990763
116	cdk6	ENSDARG00000070228	-1.07512	0.00935051	0.00100492
117	top2a	ENSDARG00000024488	-1.23367	0.00935051	0.00100624
118	bmp8a	ENSDARG00000035677	-1.02407	0.00935051	0.00100661
119	clic3	ENSDARG00000044776	-1.31749	0.00959157	0.00104724
120	tekt4	ENSDARG00000028899	-1.40355	0.0106208	0.00117954
121	sult5a1	ENSDARG00000007769	-1.0335	0.0131208	0.00150794
122	col9a2	ENSDARG00000024492	-1.73655	0.0138639	0.0016176
123	cdca3	ENSDARG00000070656	-1.07678	0.0140637	0.00164739
124	mrnip	ENSDARG00000074071	-1.50485	0.014713	0.00173158
125	cyp26a1	ENSDARG00000033999	-1.4042	0.0160357	0.00192269
126	mvda	ENSDARG00000099336	-1.03221	0.016123	0.00193613
127	pde6a	ENSDARG00000000380	-1.27249	0.0166628	0.00201782
128	gig2p	ENSDARG00000088260	-1.16467	0.0177573	0.00218144
129	arf4b	ENSDARG00000100339	-1.58282	0.0186872	0.0023214
130	st6galnac5b	ENSDARG00000057433	-1.12551	0.0186872	0.0023232
131	asb13a.2	ENSDARG00000045765	-1.27744	0.0192989	0.00242236
132	stoml3a	ENSDARG00000079914	-1.12329	0.0193663	0.00243261
133	mybpc3	ENSDARG00000011615	-1.13475	0.0207004	0.00263831
134	ube2c	ENSDARG00000114670	-1.42373	0.0216068	0.00279163
135	zgc:113314	ENSDARG00000069453	-1.05137	0.02508	0.00335354
136	aox5	ENSDARG00000071475	-1.25944	0.0273681	0.00374267
137	upk3b	ENSDARG00000092872	-1.18429	0.027928	0.00384238
138	foxd5	ENSDARG00000042485	-1.3684	0.0281941	0.00388159
139	ppt2a.4	ENSDARG00000093176	-1.43012	0.0282298	0.0038891
140	rasd3	ENSDARG00000058464	-1.26605	0.0286707	0.00395777
141	nudt13	ENSDARG00000057417	-1.48766	0.0288629	0.00399228
142	cyp4f3	ENSDARG00000053530	-1.17042	0.030054	0.00420684
143	fam57ba	ENSDARG00000026875	-1.324	0.0302746	0.00425445
144	syt7b	ENSDARG00000078060	-1.43362	0.0306961	0.00432216
145	asf1ba	ENSDARG00000101037	-1.49392	0.0315012	0.00447923
146	sox19a	ENSDARG00000010770	-1.40795	0.0324609	0.00467228
147	hif1aa	ENSDARG00000006181	-1.13332	0.0342135	0.00501277
148	zgc:198419	ENSDARG00000076221	-1.00681	0.0342724	0.00502455
149	ugt5a4	ENSDARG00000097397	-1.32629	0.0355872	0.00525665
150	prim1	ENSDARG00000040163	-1.0349	0.0389559	0.00584392
151	cry4	ENSDARG00000011890	-1.12639	0.0390045	0.0058584
152	ltb4r2b	ENSDARG00000054170	-1.09587	0.0399505	0.00604831
153	stab2	ENSDARG00000045748	-1.09112	0.0400963	0.00608147
154	ywhag1	ENSDARG00000067626	-1.30405	0.0405483	0.00617989
155	tp73	ENSDARG00000017953	-1.13647	0.04335	0.00675859
156	mir141	ENSDARG00000080489	-1.24558	0.044228	0.00696065
157	hamp	ENSDARG00000102175	-1.1742	0.0452916	0.00720028
